# Supplementary material for: Quality of care during childbirth in Tanzania: identification of areas that need improvement
Source: Reprod Health. 2018 Jan 27;15:14. doi: 10.1186/s12978-018-0463-1 (PMC5787311; doi:10.1186/s12978-018-0463-1)
Supplement: Supplementary file 2 — Example analysis process. (XLSX 1574 kb) [file 12978_2018_463_MOESM2_ESM.xlsx]

## Sheet: 1.Domains
Step 1: Identification of Domains based on semantic relationships and cultural domains
Term	relationship	cover term
Gloves	Is a kind of	Labor material/supplies
Cotton	Is a kind of	Labor material/supplies
Cord clamp	Is a kind of	Labor material/supplies
kitenge	Is a kind of	Labor material/supplies
razorblade	Is a kind of	Labor material/supplies
oxytocin	Is a kind of	Labor material/supplies
basin	Is a kind of	Labor material/supplies
Syringe	Is a kind of	Labor material/supplies
Needle	Is a kind of	Labor material/supplies
Kanga	Is a kind of	Clothing
Dirah	Is a kind of	Clothing
Underwear	Is a kind of	Clothing
Kitenge	Is a kind of	Clothing
a lot of blood'	is a reason for doing	Uterus lavage
uncontracted uterus	is a reason for doing	Uterus lavage
insufficiently contracted uterus	is a reason for doing	Uterus lavage
delay of the placenta	is a reason for doing	Uterus lavage
presense of cloths of blood	is a reason for doing	Uterus lavage
Insufficient clothes	is a reason for doing	Scolding
Too young age	is a reason for doing	Scolding
Too old age	is a reason for doing	Scolding
Too many children	is a reason for doing	Scolding
Getting blood splashes on clothing or skin	is a reason for doing	Scolding
Insufficient pushing	is a reason for doing	Scolding
being too slow	is a reason for doing	Scolding
not informing the nurse of contraction/urge to push	is a reason for doing	Scolding
Perineum support	Is a kind of	Nursing activity during labour
delivery of the head of the baby	Is a kind of	Nursing activity during labour
placing baby on stomach	Is a kind of	Nursing activity during labour
cutting cord	Is a kind of	Nursing activity during labour
delivery of placenta	Is a kind of	Nursing activity during labour
pushin / massasing the uterus	Is a kind of	Nursing activity during labour
cleaning inside the vagina/uterus	Is a kind of	Nursing activity during labour
giving oxytocin	Is a kind of	Nursing activity during labour
Multipara	Is a kind of	Pregnant woman
Primipara	Is a kind of	Pregnant woman
Fetal distress	is a reason for doing	Giving Ringers Lactate IV
To open the veins'	is a reason for doing	Giving Ringers Lactate IV
For rescussitation of either mother or baby	is a reason for doing	Giving Ringers Lactate IV
For poor contractions	is a reason for doing	Giving Ringers Lactate IV
Meconium	is a reason for doing	Giving Ringers Lactate IV
For delay in labor	is a reason for doing	Giving Ringers Lactate IV
Two pair of gloves	is a way to do	Personal protection/prevent contamination
Keeping distance from patient	is a way to do	Personal protection/prevent contamination
Not letting patient touch you	is a way to do	Personal protection/prevent contamination
Not sitting on the bed of the patient	is a way to do	Personal protection/prevent contamination
Not count FHR	is a way to do	Personal protection/prevent contamination
Protective clothing	is a way to do	Personal protection/prevent contamination
Nurse	Is a kind of	Health provider
Doctor	Is a kind of	Health provider
Latent phase	is a step/stage in	Labour
Transition phase	is a step/stage in	Labour
Active phase	is a step/stage in	Labour
tip of finger	is a way to do	Define latent phase
1cm	is a way to do	Define latent phase
2cm	is a way to do	Define latent phase
3cm	is a way to do	Define latent phase
First stage	is a step/stage in	Active phase of labour
Second stage	is a step/stage in	Active phase of labour
Third stage	is a step/stage in	Active phase of labour
Cleaning the labour bed / sheets after birth	Is a kind of	Responsibility of the woman
Bringing sufficient supplies and materials for labour	Is a kind of	Responsibility of the woman
Inform the nurse when she is about to push	Is a kind of	Responsibility of the woman
Having a family member available	Is a kind of	Responsibility of the woman
Lack of handover	is a reason for doing	For Nurses to be annoyed
Tasks not performed by previous shift/staff member	is a reason for doing	For Nurse to be annoyed
Delay of superiors/those responsible to act	is a reason for doing	For Nurse to be annoyed
Absence of colleagues	is a reason for doing	For Nurse to be annoyed
Too many inadequate things happening at the same time (women giving birth outside of labour room)	is a reason for doing	For Nurse to be annoyed
Feeling alone	is a reason for doing	For Nurse to be annoyed
Partograph not completed	is a reason for doing	For Nurse to be annoyed
AROM	Is a kind of	Action in case of abnormality during labour
RL	Is a kind of	Action in case of abnormality during labour
Antibiotics	Is a kind of	Action in case of abnormality during labour
PMTCT 1	is a reason for doing	for NOT doing AROM
Window period for HIV	is a reason for doing	for NOT doing AROM
Head is high	is a reason for doing	for NOT doing AROM
fear for cord prolaps	is a reason for doing	for NOT doing AROM
It is discouraged	is a reason for doing	for NOT doing AROM
Difficult to do it	is a reason for doing	for NOT doing AROM
fear for infection	is a reason for doing	for NOT doing AROM
By hand	is a way to do	AROM
with a clamp	is a way to do	AROM
with a needle	is a way to do	AROM
with a needle holder	is a way to do	AROM
Abnormality in labor which cannot be managed	is a reason for doing	Referral
Lack of MO available	is a reason for doing	Referral
No anesthethesis	is a reason for doing	Referral
lack of blood	is a reason for doing	Referral
Low Hb	is a reason for doing	Referral
Lack of available MO	is a reason for doing	Delay to take action
Orders by superior	is a reason for doing	Delay to take action
Fear for bad outcome	is a reason for doing	Delay to take action
Hope it will all be fine	is a reason for doing	Delay to take action
Request of family to wait	is a reason for doing	Delay to take action
Fear of referral	is a reason for doing	Delay to take action
Lack of car	is a reason for doing	Delay to take action
Lack of money	is a reason for doing	Delay to take action
Not understanding the urgency	is a reason for doing	Delay to take action
Problem not identified	is a reason for doing	Delay to take action
Baby and mother still fine	is a reason for doing	Delay to take action
Out of stock drugs	is a reason for doing	Delay to take action
One action must follow after another - fear for that	is a reason for doing	Delay to take action
Partograph/books need to be complete	is a reason for doing	To lie when documenting
Fear for repercussion	is a reason for doing	To lie when documenting
Personal/nurses weakness	is a reason for doing	To lie when documenting
lack of supplies to measure	is a reason for doing	To lie when documenting
orders of the supervisor	is a reason for doing	To lie when documenting
Poor progress	Is a result of	Use of local medicine
Heavy bleeding	Is a result of	Use of local medicine
Abnormal labor	Is a result of	Use of local medicine
Poor outcome	Is a result of	Use of local medicine
Stillbirth	Is a result of	Use of local medicine
Poor transport availability	Is a kind of	Problem
Poor conditions at health facilty	Is a kind of	Problem
Delay in labour process	Is a kind of	Problem
Abnormal labour process	Is a kind of	Problem
lack of materials	Is a kind of	Problem
High risk	Is a kind of	Problem
Payment for services	Is a kind of	Bribe
Payment for private sector	Is a kind of	Bribe
Payment for transport/car	Is a kind of	Bribe
Payment for materials	Is a kind of	Bribe
Being quiet	is an attribution/characteristic of	normal labouring woman
Confined to the bed	is an attribution/characteristic of	normal labouring woman
Listens to instructions	is an attribution/characteristic of	normal labouring woman
Follows up instructions	is an attribution/characteristic of	normal labouring woman
Is not visible until 2nd stage	is an attribution/characteristic of	normal labouring woman
MATT	Is a kind of	Actor
RN	Is a kind of	Actor
EN	Is a kind of	Actor
CO	Is a kind of	Actor
MO	Is a kind of	Actor
making noice	is an attribution/characteristic of	abnormal labouring woman
seeking attention	is an attribution/characteristic of	abnormal labouring woman
being visible during 1st stage	is an attribution/characteristic of	abnormal labouring woman
squatting on the floor	is an attribution/characteristic of	abnormal labouring woman
unable to walk	is an attribution/characteristic of	abnormal labouring woman
Being a student but introduce yourself as a doctor	is a way to do	claim authority
Being a male nurse but accept it if people call you doctor	is a way to do	claim authority
Admission room	is a place in / is part of	Maternity ward
Labour area	is a place in / is part of	Maternity ward
active phase area	is a place in / is part of	Maternity ward
antenatal room	is a place in / is part of	Maternity ward
PIH room	is a place in / is part of	Maternity ward
Immediately post partum area	is a place in / is part of	Maternity ward
Post partum room	is a place in / is part of	Maternity ward
Post CS room	is a place in / is part of	Maternity ward
Nursing station	is a place in / is part of	Maternity ward
Neglect	is a reason for doing	Giving birth in waiting area
Delay	is a reason for doing	Giving birth in waiting area
Ignored when asked for help	is a reason for doing	Giving birth in waiting area
Left alone	is a reason for doing	Giving birth in waiting area
Full labour beds	is a reason for doing	Giving birth in waiting area
No nurse present	is a reason for doing	Giving birth in waiting area
Caring support	is a reason for doing	Giving birth in waiting area
Poor staffing	is a reason for doing	Lack of staffing
suspensions	is a reason for doing	Lack of staffing
absenteeism	is a reason for doing	Lack of staffing
bringing referral	is a reason for doing	Lack of staffing
emergency cases	is a reason for doing	Lack of staffing
attendance to meeting	is a reason for doing	Lack of staffing
havin CSs	is a reason for doing	Lack of staffing
Being close by	is a way to do	provide support
being approchable	is a way to do	provide support
hearing-seeing woman	is a way to do	provide support
explaining	is a way to do	provide support
encouraging	is a way to do	provide support
allowing women to push	is a way to do	provide support
assist with bags-supplies climbing up table	is a way to do	provide support
allow free movement and position in bed	is a way to do	provide support
treathening her	is a way to do	provide support
telling her, her baby will die	is a way to do	provide support
Take action	is a way to do	provide support
praying	is a way to do	provide support
Busy labour ward	is a reason for doing	poor documentation
women coming in 2nd stage	is a reason for doing	poor documentation
no previous documentation by collagueas	is a reason for doing	poor documentation
Lack of a clock	is a reason for doing	insufficient monitoring with fetoscope
Not having a phone (lying in charger)	is a reason for doing	insufficient monitoring with fetoscope
Not wanting to use phone out of fear of contamination	is a reason for doing	insufficient monitoring with fetoscope
Lack of options when there would be distress	is a reason for doing	insufficient monitoring with fetoscope
Prioritizin presense rather than actual rate	is a reason for doing	insufficient monitoring with fetoscope
being close by a dirty are of the patient	is a reason for doing	insufficient monitoring with fetoscope
confidence in knowing when it is good	is a reason for doing	insufficient monitoring with fetoscope
Admission	is a reason for doing	checking women in labour
When women asked for it	is a reason for doing	checking women in labour
When there is a handover/shift change	is a reason for doing	checking women in labour
When women feel to push	is a reason for doing	checking women in labour
When relatives call	is a reason for doing	checking women in labour
When there is a concern-problem	is a reason for doing	checking women in labour
When there is an emergency	is a reason for doing	checking women in labour
Presense of many students	is a reason for doing	not trusting previous documentation
Irregular and diffeent people doing examination	is a reason for doing	not trusting previous documentation
Regular rounds of new interns, unexperienced	is a reason for doing	not trusting previous documentation
lack of supervision	is a reason for doing	not trusting previous documentation
lack of continuus staff	is a reason for doing	not trusting previous documentation
negative previous experience	is a reason for doing	not trusting previous documentation
Disagreement with collaegues decisions	is a reason for doing	Ignoring cues of women
Being overwhelemed by the work	is a reason for doing	Ignoring cues of women
Not trusting woman's judgment	is a reason for doing	Ignoring cues of women
Previous negative experiences	is a reason for doing	Ignoring cues of women
Being reprimaned by supervisor	is a reason for doing	Ignoring cues of women
Being tired and not wanting to be responsible	is a reason for doing	Ignoring cues of women
Poor public faclities	is a way to do	Create vulnerability
Lack of access to emergency transport	is a way to do	Create vulnerability
Poverty	is a way to do	Create vulnerability
Problems during labour	is a way to do	Create vulnerability
high risk	is a way to do	Create vulnerability
Lack of available alternatives	is a way to do	Create dependency on good samaritans/msaada
Remoteness	is a way to do	Create dependency on good samaritans/msaada
Lonelyness	is a way to do	Create dependency on good samaritans/msaada
Fear of bad outcome	is a reason for doing	Intervention or action (justified or not)
Sense of urgency	is a reason for doing	Intervention or action (justified or not)
Lying on the labour ward 'too long'	is a reason for doing	Intervention or action (justified or not)
Head being high or far 'too long'	is a reason for doing	Intervention or action (justified or not)
Head is crowning' too long'	is a reason for doing	Intervention or action (justified or not)
Placenta not coming immidiatly following birth	is a reason for doing	Intervention or action (justified or not)
Lack of contractions	is a reason for doing	Intervention or action (justified or not)

## Sheet: 2.Taxonomy
Overview of Taxonomy
Stages of Labor
Nursing Actions
Taxonomy of Actions during normal labour				Taxonomy of Actions in case of abnormality during labour (done by nurses)
Waiting area				Labour ward
Things	Reasoning	Ways to do it		Things	Reasoning	Ways to do it
Things which are said				Things which are said
Move around/do exercise	To help speed up dilatation process	Instruction on admission / reminder on ward		Move around/do exercise	To help speed up dilatation process	Suggestion, direct instruction, said in passing, shouted from nursing station
Drink tea/eat	To get enough strength			Drink tea/eat	To get more strength
Urinate	To ensure empty bladder and prevent obstruction			Urinate	To ensure empty bladder
Asks who needs to be checked / or calls for names of those who need to be checked	4 hours have passed, there is handover / change of shift, there is a doctors round	Go to the waiting area to collect women, shout from nursing station for names, ask women to get others		Don’t cry / keep silent	You will loose strength, you are not strong, you are embarrassing yourself, you are disturbing
Things which are done				Did you eat/drink local medicine	To explain poor progress or problem
PV examination	To check dilatation and descend of the head, to plot on partogram	Location: Check on bed, called to labour ward or other room.		Things which are done
		Supplies: One or two pairs of gloves, mostly sterile gloves		Giving RL	Fetal distress	IV line with RL on hand or arm, depending on where it works.
FHR	To check how the baby is doing, to plot on partogram	Listen with fetoscope for 5 sec or more			To ‘open the veins'
Labour ward					For resuscitation of either mother or baby
Things	Reasoning	Ways to do it			For poor contractions / poor power of the mother
Things which are said					In case of meconium
Lie on your side	No pushing time, lying on back is not good	Suggestion, direct instruction, said in passing, shouted from nursing station			For delay in labour / poor dilatation, head remains high
Lie on your back	Pushing time, only way to push is on your back				In case of bleeding
Don’t push	Head is not down or not fully dilated, not time			Giving catheter	To empty bladder	One time catheterization, or placing one with balloon. Only possible when family buys catheter.
Push	Head is down, fully dilated, it is time				Because of placing RL
Don’t cry / keep silent	You will loose strength, you are not strong, you are embarrassing yourself, you are disturbing				To prepare for C/S
Things which are done				AROM	For poor contractions	With a clamp, With hand, With needle, With plastic cover of needle
Things	Reasoning	Ways to do it			For delay in labour (in case >8cm)
PV examination	To check/confirm dilatation, descend of the head and if it is time to push	One or two pairs of gloves, mostly sterile, sometimes done by several people to confirm, sometimes not done due to lack of gloves, or not wanting to introduce infection if SROM.		Call for doctor to review / referral	For fetal distress	Write on document for review and await his round
FHR (very incidental, often not done anymore)	To check how the baby is doing	Listen with fetoscope for 5 sec or more, sometimes not done because assume it is good, or assume there is nothing which can be done about it now.			For poor progress	Call doctor on call for review
Check for contractions	To see if it is time to push	Looking from a distance, standing next to mother, placing hand on abdomen, listening to sounds of the woman			For poor contractions	Both
AROM	To assist final stages of labour when membranes have not ruptured spontaneously and are bulging out of the vagina	With a clamp, With hand, With needle, With plastic cover of needle		Things which are NOT done
Perineum support	To avoid tears	With the hand, with a piece of ‘kitenge’		AROM	Fear for cord prolapse	NA
Supporting delivery of the baby	To deliver the baby	Pull the head outwards, move up and down, grasp shoulders			Due to HIV status
Placing baby on stomach of the mother / or on the bed	To put skin to skin, to ask the woman to hold the baby, to have hands free to collect ‘kitenge’ for stimulation and cover, for collecting the cord clamp	Either on stomach/chest of mother or on the bed.			Unable to reach membranes
Clamping the cord	To prepare for cutting the cord	Use cord clamps (from birth kits), use plastic clamps two of them, one of each, use cotton wool, use rims of gloves.			No strong gloves available
Cutting the cord	To be able to check the baby’s weight and wrap him/her in kitenge fabric.	Use a scissor, use a razor blade (brought by mother) or use a needle.			Fear to expose neonate to infection, fear to remove what protects the baby
Giving oxytocin	For AMTSL, for prevention of bleeding/PPH	Give immediately after birth of the baby, delay if not prepared or readily available or don’t give if o/s, ask family to buy it.			Head is still high
Delivery of placenta	To deliver the placenta	Waiting until it comes/mother feels to push, pulling the cord controlled with hand on fundus, pulling the cord with hand above symphysis, Pulling with force or controlled.		Change in position	Is not safe, dangerous	NA
Checking the placenta	To see if the placenta and membranes are complete	Often not done, assumed complete when delivery of placenta is easy, checked in kidney dish or on labour bed.			There is no space
Getting rid of the placenta	To dispose the placenta	Placed in special bin, placed in basin of woman, left on the labour bed.
Pushing / massaging the uterus	To ensure contraction of uterus and prevent PPH, to push cloths and blood out of the uterus	Gentle or with force for many minutes (whether or not uterus is contracted)

## Sheet: 3. Paradigm
Overview of Paradigm
Cover term
Stages of labour
Component Analysis of Stages of Labour
	Latent phase	Early active	Late Active		Early Second	Late second	Third stage	Problem
Location	Waiting area			Labour ward
Labour	Not in labour	Beginning in labour	Beginning in labour	In labour	In labour	In labour	After birth	In any phase
Woman characteristic (expected)	Quiet, not demanding, walking around or confined to the bed, drinking tea, not visible, follows instructions, goes to the nurse when needed, clothing of choice (usually ‘Dirah’)			Quiet, not demanding, confined to the bed, visible, follows instructions, waits for the nurse to come, naked or wrapped in ‘khanga/kitenge’.				Making noise, seeking attention, visible, strange positions
Cervix	Tip of finger, closed, <3/ <4cm	Between 3 and 7cm	7 or 8cm	8 or 9 cm	Fully dilated but head high/far	Fully dilated head close	NA	Can be any
Care seeking	Woman à Nurse			Nurse à Woman
Visitors	Allowed on set times	Allowed on set times	Allowed on set times	Not Allowed	Not Allowed	Not Allowed	Not Allowed	Not allowed
Birth	Later ‘Baado’	Later ‘Baado’	Birth not imminent	Birth nearly imminent	Birth imminent	Birth imminent	NA	Strive towards quick birth
Time allowed	Days	Up to 1 day	4-6 hours	2-4 hours	1-2 hours	1 hour	5-15min	Limited
Monitoring (Focus on PV, FHR)	None	4h, upon shift change, doctors round, upon request	4h, upon shift change, doctors round, upon request	Frequent, by different staff	Frequent, by different staff	None	None	Frequent, by different staff
Nursing proximity	Far	Far	Far	Hearing distance	Hearing distance	Close by	Close by	Hearing distance/Close by
Density of type of women (gross estimation)	0.4	0.1	0.1	0.05	0.05	0.05	NA	0.1
	An additional 15% is women admitted in this area/phase antepartum with problems (PROM, bleeding, stillbirth)			Women admitted with problems in labour or have become problems during admission and are in need for C/S or other actions or women coming post-delivery with neonates in need of care.
Nursing actions
Component Analysis of Nursing Care during Labor

## Sheet: 4. Themes&Examples
Overview of themes major/minor
Any principle recurrent in a no of domains (tacit/explicit) occuring as a relationship among subsystems of cultural meaning (Spardley)
Themes	Explanation
Suddenness	Deviations from normal labour is often seen as a sudden onset. Similar to other situations where people feel they have no control over. The phrase 'amekufa gafla (he died suddenly)' is often used when people identify causes of death. There is no sense of control over the labour process and faith, or God is the one to decide on the outcome. This explains that there is no linerarity process which i…
Invisibility	Progress in labour is normal as long as women remain invisible, unseen, unheard, unnoticed. When women behave out of the ordinary (screaming loudly, asking for support or assistance, actively being present asking to be checked etc) there must be something 'wrong'. Women who end up 'too early' in the labour room, are constantly reminding nurses and doctors someone is 'still there' which must mean …
Urgency (In time and place)	At the labour ward there is a sense of urgency which influences and determines actions. Either this is because there are problems or because birth is imminent. If women are in the labour ward without imminent birth, this sense of urgency is still there. This quickly means there 'must be' a problem in this process of labour.
Active management and passive monitoring	Imminent birth or problems require active (physical) processes. Nurses literally need to take action. This can be in terms of preparing oxytocing, giving perineum support, clamping the cord or insert IV lines, rupture membranes etc. Monitoring is a passive activity which often goes unnoticed. It has little satisfactory results for nurses, on the contrary it often brings confusion and discussions …

## Sheet: Excel-lists
Is a kind of
is a place in / is part of
Is a result of
is a reason for doing
Is a place for doing
is used for
is a way to do
is a step/stage in
is an attribution/characteristic of
kinds of acts
kinds of places
kinds of objects
kinds of activities
kinds of relationships
kinds of time
kinds of actors
kinds of feelings
kinds of goals
Steps in achieving goals
Steps in an act
Stages in an event
Stages in an activity
Stages in becoming an actor
Stages in a process
ways to ask questions
ways to compare things
ways to describe
ways to listen
ways to teach
ways to learn
ways to dress
ways to react
ways to ignore
ways to act
ways to care
ways to create
ways to manage
ways to support
